# Supplementary material for: Application of Machine Learning Classification to Improve the Performance of Vancomycin Therapeutic Drug Monitoring
Source: Pharmaceutics. 2022 May 9;14(5):1023. doi: 10.3390/pharmaceutics14051023 (PMC9144093; doi:10.3390/pharmaceutics14051023)
Supplement: Supplementary file 1 [file pharmaceutics-14-01023-s001.zip]

Archive with 1 entries (1 files):
- pharmaceutics-1677636-supplementary.pdf
